# Supplementary material for: Multi-Omics Reveals Disrupted Immunometabolic Homeostasis and Oxidative Stress in Adipose Tissue of Dairy Cows with Subclinical Ketosis: A Sphingolipid-Centric Perspective
Source: Antioxidants (Basel). 2024 May 17;13(5):614. doi: 10.3390/antiox13050614 (PMC11118941; doi:10.3390/antiox13050614)
Supplement: Supplementary file 1 [file antioxidants-13-00614-s001.zip]

Archive with 1 entries (1 files):
- antioxidants-2977757-supplementary.pdf
